# Supplementary material for: Quality Management Systems implementation in public medical laboratories; A sustainable approach to health system strengthening in Lagos State, Nigeria
Source: PLoS One. 2025 Jun 2;20(6):e0319409. doi: 10.1371/journal.pone.0319409 (PMC12129312; doi:10.1371/journal.pone.0319409)
Supplement: S1 Data — (XLSX) [file pone.0319409.s001.xlsx]

## Sheet: Baseline Scores
		Baseline Assessment Scores - November 2022
		Sections: SLIPTA Checklist Version 2015	Total Expected Points	Lagos Island Maternity Hospital - LIMH	Mainland Hospital Yaba - MHY	GH Lagos	GH Isolo	GH Gbagada	GH Ikorodu	GH Badagry	GH Epe	GH Onikan	GH Randle
		SECTION 1:Documents & Records	28	9	15	15	6	6	15	10	10	7	19
		SECTION 2: Management Reviews	14	8	9	8	9	3	9	6	10	3	5
		SECTION 3: Organization & Personnel	22	13	19	14	10	13	15	18	10	15	17
		SECTION 4: Client Management & Customer Service	10	9	7	4	6	4	8	4	5	4	6
		SECTION 5: Equipment	35	20	18	16	22	15	18	17	15	19	15
		SECTION 6: Evaluation and Audit	15	1	3	1	0	1	11	3	5	1	3
		SECTION 7: Purchasing & Inventory	24	19	17	15	11	12	16	22	12	14	21
		SECTION 8: Process Control	32	10	8	10	26	14	10	10	8	14	9
		SECTION 9: Information Management	19	15	15	15	13	11	14	16	10	13	16
		SECTION 10: Identification of Non-Conformities, Corrective and Preventive Action	19	8	6	6	0	2	7	5	5	2	5
		SECTION 11: Occurrence/Incident Management & Process Improvement	12	6	7	9	2	5	9	9	5	5	5
		SECTION 12: Facilities and Biosafety	43	17	21	20	23	20	19	15	22	22	16
		TOTAL SCORE	275 (100%)	135	145	133	128	106	151	135	117	119	137
				49.0909	52.7273	48.3636	46.5455	38.5455	54.9091	49.0909	42.5455	43.2727	49.8182

## Sheet: External Audit Scores
	External Audit Scores - October 2023
	Sections: SLIPTA Checklist Version 2015	Total Points	LIMH	MHY	GH Lagos	GH Isolo	GH Gbagada	GH Ikorodu	GH Badagry	GH Epe	GH Onikan	GH Randle
	SECTION 1:Documents & Records	28	28	15	26	25	23	18	14	20	19	20
	SECTION 2: Management Reviews	14	14	6	14	11	10	14	0	1	4	10
	SECTION 3: Organization & Personnel	22	17	22	22	19	20	22	13	13	22	14
	SECTION 4: Client Management & Customer Service	10	10	9	10	5	10	10	6	8	9	5
	SECTION 5: Equipment	35	22	27	26	24	26	19	18	19	28	15
	SECTION 6: Evaluation and Audit	15	11	15	15	11	15	10	11	11	11	11
	SECTION 7: Purchasing & Inventory	24	21	22	15	15	24	20	14	20	23	22
	SECTION 8: Process Control	32	28	30	26	25	25	29	18	17	29	23
	SECTION 9: Information Management	19	15	17	10	16	11	16	11	12	16	14
	SECTION 10: Identification of Non-Conformities, Corrective and Preventive Action	19	17	11	9	7	15	11	14	11	12	11
	SECTION 11: Occurrence/Incident Management & Process Improvement	12	10	10	6	6	11	10	2	4	10	6
	SECTION 12: Facilities and Biosafety	43	33	38	33	30	39	37	32	21	37	28
	TOTAL SCORE	275 (100%)	226	222	212	194	229	216	153	157	220	179
			82.1818	80.7273	77.0909	70.5455	83.2727	78.5455	55.6364	57.0909	80	65.0909

## Sheet: QMS ANALYSIS
																		SLIPTA SCORE KEYS
																		No Stars (0 – 150 pts) < 55%	1 Star (151–177pts) 55 – 64%	2 Stars (178–205 pts) 65 – 74%	3 Stars (206–232 pts) 75 – 84%	4 Stars (233–260 pts) 85 – 94%	5 Stars (261–275 pts) ≥95%
	S/N	Facility Name	Baseline Score	External Score	WHO-AFRO Rating - External Score													SN	Facility Name	Baseline Audit – Nov 2022		External Audit - Oct 2023
	1	LIMH	135	226	3 STARS															% Score	Star Rating	% Score	Star Rating
	2	MHY	145	222	3 STARS													1	Lagos Island Maternity Hospital (LIMH)	0.49	0 Star	0.824	3 Stars	82.1818	226		49.0909
	3	GH Lagos	133	212	3 STARS													2	Mainland Hospital Yaba (MHY)	0.527	0 Star	0.807	3 Stars	80.7273	222		52.7273
	4	GH Isolo	128	194	2 STARS													3	General Hospital Lagos	0.484	0 Star	0.764	3 Stars	77.0909	212		48.3636
	5	GH Gbagada	106	229	3 STARS													4	General Hospital Isolo	0.465	0 Star	0.705	2 Stars	70.5455	194		46.5455
	6	GH Ikorodu	151	216	3 STARS													5	General Hospital Gbagada	0.385	0 Star	0.845	3 Stars	83.2727	229		38.5455
	7	GH Badagry	135	153	1 STAR													6	General Hospital Ikorodu	0.549	1 Star	0.786	3 Stars	78.5455	216		54.9091
	8	GH Epe	117	157	1 STAR													7	General Hospital Badagry	0.49	0 Star	0.56	1 Star	55.6364	153		49.0909
	9	GH Onikan	119	220	3 STARS													8	General Hospital Epe	0.425	0 Star	0.59	1 Star	57.0909	157		42.5455
	10	GH Randle	137	179	2 STARS													9	General Hospital Onikan	0.433	0 Star	0.812	3 Stars	80	220		43.2727
																		10	General Hospital Randle	0.529	0 Star	0.664	2 Stars	65.0909	179		49.8182
		Sections	Summary of Findings: Non-Conforming Events	Recommendations
	1	Documents & Records	. No evideence of review of records appropriately and actions taken such as on patients' results, temperature charts, etc. . Documents of external origin were not identified as such and not included in the masterlist. - Unavailablity of appropriate shelves for documents. - Obsolete documents are still found in circulation as at the time audit.	. Ensure necessary documentations are completed when reviews are conducted . Provide a stamp to identify the documents of external origin. Provide well secured and labelled shelves for documents. - Ensure that all obsolete controlled documents are dated and marked as obsolete. At least one copy of an obsolete controlled document is retained for a specified time period or in accordance with applic…
	2	Management Reviews	. There was no evidence of review of quality objectives and the quality policy for appropriateness and continuous improvement during management review meeting.	. The laboratory should ensure that the quality objectives and policy are reviewed annualy for improvement to meet the demands of the customers.
	3	Organization & Personnel	. No evidence seen that the QM reports to management at which decisions relating to quality are made on the Organogram. . No Root cause analysis evidence for resolution of non conforming works and customer complaints seen. . At the time of this audit, no documented evidence that medical surveillance has been conducted.	. Provide evidence that the QM reports to management at which decisions relating to quality are made on the Organogram. . Provide Root cause analysis evidence for resolution of non conforming works and customer complaints. . Lab to conduct medical surviellance for its staff and document in their personnel folders.
	4	Client Management & Customer Service	. No specific complaints procedure sighted in the client handbook as at the time of audit. - No adequate evidence seen for communication of delays in the turnaround time or service interruptions to clients.	. The laboratory should provide its clients with a handbook that outlines the laboratory’s hours of operation, available tests, procedure for complaints,specimen collection instructions, packaging and shipping directions, and expected turnaround times. - Provide adequate evidence for communication of delays in the turnaround time or service interruptions to clients
	5	Equipment	. At the time of this audit, there were no record of installation verification. . No documented estimate of Measurement of Uncertainty	. The lab should perform a retrospective verification on installed equipment, including the back-up equipment. . Determine the estimate of MoU
	6	Evaluation and Audit	. Policy exist but no process for implementation of potential pitfalls seen. . No evidence of non-conformance report for Internal Audit Report and RCA for NCs seen	. Provide evidence of process for implementation of potential pitfalls. . Provide evidence of non-conformance report for Internal Audit Report and RCA for NCs.
		Purchasing & Inventory	. No evidence of budgetary projection sighted at the time of audit. . No record of inspection of reagents received.	. The laboratory shoul ensure that budgetry projection should bbe made at the beginning of the year to prevent distruption of service. . Provide record of inspection of reagents received
	8	Process Control	. Samples for Comparison or proficiency testing are not tracked at the reception showing that they are treated with specialty. . There is no evidence as at the time of audit that the lab evaluate and review their referral labs.	. The laboratory should ensure that samples for proficiency testing and interlaboratory comparison are handled, analyzed, reviewed and report results in a manner similar to regular patient testing. . The laboratory should establish a system for selection and evaluation of referral labs. and consultants.
	9	Information Management	. There was no detailed procedure for Laboratory information sysytem as at the time of audit. . No validation or review of results before release.	. The lab should establish detailed procedure for the use of LIS in the lab to include how regular services would be carried out and how root cause anaylssis and corrective actions will be carried out. . All results must be reviewed/validated before release.
	10	Identification of Non-Conformities, Corrective and Preventive action	. The determination of extent of the non-conformity is not well defined in the SOP. . Root causes are not fully determined in line with standard.	. The lab should establish a detailed procedure for determing the extent of non-conformity and steps to take when a requester is to be recalled for a repeat of test. . The lab should establish a process to ensure that all non-conformities are carried out in line with the standard and documented.
	11	Occurrence/Incident Management & Process Improvement	. There was no evidence to show actions taken, checked and monitored to determine the effectiveness of Quality indicators (QI). . No evidence that graphical tools are used to communicate quality findings and no communication with the management on QIP	. The lab should create an action plan to monitor the QI stating the objectives, methodology, interpretation, limits, action plan and duration of measurement for each QI. . Graphical tools should be used to communicate quality findings and communicate with management on Quality Improvement Projects.
	12	Facilities and Biosafety	. Access control is not fully implemented. . Guideline on vaccination was not sighted in the manual as at the time of audit. . No evidence of safety risk assessment of the laboratory.	. The lab should ensure that lab is strictly restricted for unauthorized personnel. . Guidelines on vaccination should be included in the biosafety manual. . Risk assessment should be conducted to determine biosecurity risk and mitigation plan should be put in place.

## Sheet: Sheet2
		ASSAY
		HIV VIRAL LOAD
		INFANT VIROLOGIC TESTING (IVT/EID)
		HUMAN PAPILOMA VIRUS (HPV)

## Sheet: Sheet1
		2021-12-11	2021-12-18	2021-12-25	2022-01-01	2022-01-08
		2021-01-02	2021-02-06	2021-03-06	2021-04-10	2021-05-15	2021-06-19	2021-07-24	2021-08-28	2021-10-02	2021-11-06	2021-12-11
		2021-01-09	2021-02-13	2021-03-13	2021-04-17	2021-05-22	2021-06-26	2021-07-31	2021-09-04	2021-10-09	2021-11-13	2021-12-18
		2021-01-16	2021-02-20	2021-03-20	2021-04-24	2021-05-29	2021-07-03	2021-08-07	2021-09-11	2021-10-16	2021-11-20	2021-12-25
		2021-01-23	2021-02-27	2021-03-27	2021-05-01	2021-06-05	2021-07-10	2021-08-14	2021-09-18	2021-10-23	2021-11-27	2022-01-01
		2021-01-30		2021-04-03	2021-05-08	2021-06-12	2021-07-17	2021-08-21	2021-09-25	2021-10-30	2021-12-04	2022-01-08
		2021-01-02	2021-01-09	2021-01-16	2021-01-23	2021-01-30
		2021-02-06	2021-02-13	2021-02-20	2021-02-27
		2021-03-06	2021-03-13	2021-03-20	2021-03-27	2021-04-03
		2021-04-10	2021-04-17	2021-04-24	2021-05-01	2021-05-08
		2021-05-15	2021-05-22	2021-05-29	2021-06-05	2021-06-12
		2021-06-19	2021-06-26	2021-07-03	2021-07-10	2021-07-17
		2021-07-24	2021-07-31	2021-08-07	2021-08-14	2021-08-21
		2021-08-28	2021-09-04	2021-09-11	2021-09-18	2021-09-25
		2021-10-02	2021-10-09	2021-10-16	2021-10-23	2021-10-30
		2021-11-06	2021-11-13	2021-11-20	2021-11-27	2021-12-04
		2021-12-11	2021-12-18	2021-12-25	2022-01-01	2022-01-08
